# Supplementary material for: Uncovering the true features of dystrophin gene rearrangement and improving the molecular diagnosis of Duchenne and Becker muscular dystrophies
Source: iScience. 2023 Oct 30;26(12):108365. doi: 10.1016/j.isci.2023.108365 (PMC10690541; doi:10.1016/j.isci.2023.108365)
Supplement: Table S1. Profile of the 129 subjects, related to Table 1, Table 2 and Figure 3 [file mmc2.xlsx]

## Sheet: Sheet1
Table S1. Profile of 129 subjects. Related to Table 1, Table 2 and Figure 3.
Sample ID	Gender	Age (year)	Clinical Diagnosis	MLPA	NGS Sequencing	ONT Sequencing	PacBio Sequencing
D1	Male	9	DMD	Yes	NA	Yes	NA
D2	Male	5	BMD	Yes	NA	Yes	NA
D3	Male	8	DMD	Yes	NA	Yes	NA
D4	Male	6	DMD	Yes	NA	Yes	NA
D5	Male	6	DMD	Yes	NA	Yes	NA
D6	Male	3	BMD	Yes	NA	Yes	NA
D7	Male	8	DMD	Yes	NA	Yes	NA
D8	Male	44	BMD	Yes	NA	Yes	NA
D9	Male	7	DMD	Yes	NA	Yes	NA
D10	Male	1 Month	DMD	Yes	NA	Yes	NA
D11	Male	5	BMD	Yes	NA	Yes	NA
D12	Male	7	DMD	Yes	NA	Yes	NA
D13	Male	1	DMD	Yes	NA	Yes	NA
D14	Male	3	DMD	Yes	NA	Yes	NA
D15	Male	10	DMD	Yes	NA	Yes	NA
D16	Male	4	DMD	Yes	NA	Yes	NA
D17	Male	6	DMD	Yes	NA	Yes	NA
D18	Male	8	DMD	Yes	NA	Yes	NA
D19	Male	2	DMD	Yes	NA	Yes	NA
D20	Male	4	IMD	Yes	NA	Yes	NA
D21	Male	6	BMD	Yes	NA	Yes	NA
D22	Male	3	BMD	Yes	NA	Yes	NA
D23	Male	4	DMD	Yes	NA	Yes	NA
D24	Male	1	IMD	Yes	NA	Yes	NA
D25	Male	19	BMD	Yes	NA	Yes	NA
D26	Male	8	IMD	Yes	NA	Yes	NA
D27	Male	10	DMD	Yes	NA	Yes	NA
D28	Male	12	BMD	Yes	NA	Yes	NA
D29	Male	31	BMD	Yes	NA	Yes	NA
D30	Male	5	DMD	Yes	NA	Yes	NA
D31	Male	6	DMD	Yes	NA	Yes	NA
D32	Male	4	BMD	Yes	NA	Yes	NA
D33	Male	8	DMD	Yes	NA	Yes	NA
D34	Male	4	DMD	Yes	NA	Yes	NA
D35	Male	3	DMD	Yes	NA	Yes	NA
D36	Male	6	DMD	Yes	NA	Yes	NA
D37	Male	2	IMD	Yes	NA	Yes	NA
D38	Male	9	DMD	Yes	NA	Yes	NA
D39	Male	41	IMD	Yes	NA	Yes	NA
D40	Male	5	DMD	Yes	NA	Yes	NA
D41	Male	16	DMD	None	Yes	Yes	Yes
D42	Female	39	Female Carrier	None	Yes	Yes	Yes
D43	Male	6	DMD	None	Yes	Yes	Yes
D44	Male	8	DMD	None	Yes	Yes	Yes
D45	Male	5	DMD	None	Yes	Yes	Yes
D46	Male	28	BMD	None	Yes	Yes	Yes
D47	Male	10	DMD	None	Yes	Yes	Yes
D48	Male	5	IMD	None	Yes	Yes	Yes
D49	Male	5	DMD	Yes	NA	Yes	NA
D50	Male	2	DMD	Yes	NA	Yes	NA
D51	Male	3	BMD	Yes	NA	Yes	NA
D53	Male	2	BMD	Yes	NA	Yes	NA
D54	Female	45	Female Carrier	Yes	NA	Yes	NA
D55	Male	7	DMD	Yes	NA	Yes	NA
D57	Male	6	DMD	Yes	NA	Yes	NA
D58	Male	6	DMD	Yes	NA	Yes	NA
D59	Male	15	DMD	Yes	NA	Yes	NA
D60	Male	3	DMD	Yes	NA	Yes	NA
D61	Male	3	DMD	Yes	NA	Yes	NA
D62	Male	3	DMD	Yes	NA	Yes	NA
D63	Male	6	DMD	Yes	NA	Yes	NA
D64	Male	8	DMD	Yes	NA	Yes	NA
D65	Male	3	DMD	Yes	NA	Yes	NA
D66	Male	5	DMD	Yes	NA	Yes	NA
D68	Male	9	DMD	Yes	NA	Yes	NA
D69	Male	10	DMD	Yes	NA	Yes	NA
D70	Female	75	Female Carrier	Yes	NA	Yes	NA
D71	Female	54	Female Carrier	Yes	NA	Yes	NA
D72	Male	12	DMD	Yes	NA	Yes	NA
D73	Male	14	DMD	Yes	NA	Yes	NA
D74	Male	10	DMD	Yes	NA	Yes	NA
D75	Male	11	IMD	Yes	NA	Yes	NA
D76	Female	33	Female Carrier	Yes	NA	Yes	NA
D77	Female	22	Female Carrier	Yes	NA	Yes	NA
D78	Male	2	DMD	Yes	NA	Yes	NA
D79	Male	12	DMD	Yes	NA	Yes	NA
D80	Male	8	DMD	Yes	NA	Yes	NA
D81	Female	30	Female Carrier	Yes	NA	Yes	NA
D84	Male	5	DMD	Yes	NA	NA	Yes
D85	Female	34	Female Carrier	Yes	NA	NA	Yes
D87	Male	7	DMD	Yes	NA	NA	Yes
D89	Male	3	DMD	Yes	NA	NA	Yes
D90	Female	34	Female Carrier	Yes	NA	NA	Yes
D122	Male	7	DMD	Yes	NA	NA	Yes
D82	Male	11	DMD	None	Yes	NA	Yes
D83	Female	37	Female Carrier	None	Yes	NA	Yes
D91	Male	5	DMD	None	Yes	NA	Yes
D92	Male	6	DMD	None	Yes	NA	Yes
D93	Male	6	DMD	None	Yes	NA	Yes
D94	Male	7	DMD	None	Yes	NA	Yes
D95	Male	7	DMD	None	Yes	NA	Yes
D96	Female	37	Female Carrier	None	Yes	NA	Yes
D98	Male	7	DMD	None	Yes	NA	Yes
D99	Female	35	Female Carrier	None	Yes	NA	Yes
D102	Male	7	DMD	None	Yes	NA	Yes
D104	Male	6	DMD	None	Yes	NA	Yes
D106	Male	4	DMD	None	Yes	NA	Yes
D107	Female	30	Female Carrier	None	Yes	NA	Yes
D111	Male	6	DMD	None	Yes	NA	Yes
D112	Male	2	DMD	None	Yes	NA	Yes
D113	Female	26	Female Carrier	None	Yes	NA	Yes
D116	Male	8	DMD	None	None	NA	Yes
D117	Male	7	DMD	None	Yes	NA	Yes
D118	Female	37	Female Carrier	None	Yes	NA	Yes
D120	Male	9	BMD	None	Yes	NA	Yes
D121	Female	36	Female Carrier	None	Yes	NA	Yes
D123	Male	8	BMD	None	Yes	NA	Yes
D124	Female	34	Female Carrier	None	Yes	NA	Yes
D125	Male	7	DMD	None	Yes	NA	Yes
D126	Female	33	Female Carrier	None	Yes	NA	Yes
D86	Female	9	Female Carrier	NA	NA	NA	Yes
D88	Female	32	Female Carrier	NA	NA	NA	Yes
D89_1	Female	8	Normal	NA	NA	NA	None
D89_2	Male	61	Normal	NA	NA	NA	None
D97	Female	11	Female Carrier	NA	NA	NA	Yes
D101	Female	10	Normal	NA	NA	NA	None
D105	Male	5	DMD	NA	None	NA	Yes
D106_1	Female	22	Female Carrier	NA	NA	NA	Yes
D108	Female	53	Female Carrier	NA	NA	NA	Yes
D119	Female	12	Normal	NA	NA	NA	None
D127	Male	7	DMD	NA	NA	NA	Yes
D128	Female	32	Female Carrier	NA	NA	NA	Yes
D129	Male	6	DMD	NA	NA	NA	Yes
D130	Male	8	DMD	NA	NA	NA	Yes
D131	Male	9	DMD	NA	NA	NA	Yes
D132	Male	6	DMD	NA	NA	NA	Yes
D133	Female	4	Symptomatic Female Carrier	NA	NA	NA	Yes
D134	Female	3	Symptomatic Female Carrier	NA	NA	NA	Yes
D135	Male	42	BMD	NA	NA	NA	Yes
None: The subject was screened using the detection method and no pathogenic alterations were detected.
NA: Detection method was not applied for the subject.
