# Supplementary material for: Uncovering the true features of dystrophin gene rearrangement and improving the molecular diagnosis of Duchenne and Becker muscular dystrophies
Source: iScience. 2023 Oct 30;26(12):108365. doi: 10.1016/j.isci.2023.108365 (PMC10690541; doi:10.1016/j.isci.2023.108365)
Supplement: Table S2. Pathogenic mutation results of the 129 subjects across different platforms — The variants were described in accordance with HGVS nomenclature and verified using the Mutalyzer program (version: 3.0.5; https://mutalyzer.nl/), related to Table 1, Table 2, Figure 1, Figure 2 and Figure 3. [file mmc3.xlsx]

## Sheet: Sheet1
Table S2. Pathogenic mutation results of 129 subjects across different platforms. Related to Table 1, Table 2, Figure 1, Figure 2 and Figure 3.
Sample ID	MLPA_result	NGS (DMD_NGS_panel/WES/WGS)_result	NGS (DMD_NGS_panel/WES/WGS)_methods	Long-read Sequencing identified the accurate position of the DMD mutation (HGVS_Genomic_GRCh37/hg19)	Coding sequence discription	SV_Length
D1	E49-50del	NA		NC_000023.10:g.31821850_31886123del	NC_000023.10(NM_004006.3):c.7098+7184_7309+16244del	64274
D2	E45-47del	NA		NC_000023.10:g.31914119_32163326del	NC_000023.10(NM_004006.3):c.6438+71707_6913-20629del	249208
D3	E44del	NA		NC_000023.10:g.32058785_32279277del	NC_000023.10(NM_004006.3):c.6290+26369_6439-72154del	220493
D4	E3-6del	NA		NC_000023.10:g.32830120_32873271del	NC_000023.10(NM_004006.3):c.94-5333_531-2391del	43152
D5	E44del	NA		NC_000023.10:g.32199804_32267848del	NC_000023.10(NM_004006.3):c.6291-32668_6438+35229del	68045
D6	E45-48del	NA		NC_000023.10:g.31874383_32151201del	NC_000023.10(NM_004006.3):c.6438+83832_7098+18922del	276819
D7	E45-56del	NA		NC_000023.10:g.31518393_32048263del	NC_000023.10(NM_004006.3):c.6439-61632_8391-3332del	529871
D8	E45-47del	NA		NC_000023.10:g.31907191_32001175del	NC_000023.10(NM_004006.3):c.6439-14544_6913-13701del	93985
D9	E45-50del	NA		NC_000023.10:g.31826535_32037063del	NC_000023.10(NM_004006.3):c.6439-50432_7309+11557del	210529
D10	E45del	NA		NC_000023.10:g.31976238_31995310del	NC_000023.10(NM_004006.3):c.6439-8679_6614+10218del	19073
D11	E45-49del	NA		NC_000023.10:g.31843815_32031021del	NC_000023.10(NM_004006.3):c.6439-44390_7201-5615del	187207
D12	E45dup; E48-63dup	NA		NC_000023.10:g.31259996_31907596dup; NC_000023.10:g.31976045_32193473dup	NC_000023.10(NM_004006.3):c.6913-14106_9287-18758dup; NC_000023.10(NM_004006.3):c.6438+41560_6614+10411dup	647601; 217429
D13	E8-9dup	NA		NC_000023.10:g.32706443_32803849dup	NC_000023.10(NM_004006.3):c.649+23761_960+9544dup	97407
D14	E45-50del	NA		NC_000023.10:g.31800776_32045327del	NC_000023.10(NM_004006.3):c.6439-58695_7310-8466del	244552
D15	E44del	NA		NC_000023.10:g.32124226_32257956del	NC_000023.10(NM_004006.3):c.6291-22775_6438+110808del	133731
D16	E45-52del	NA		NC_000023.10:g.31739390_32038113del	NC_000023.10(NM_004006.3):c.6439-51482_7660+8358del	298724
D17	E45-50del	NA		NC_000023.10:g.31821089_32216839del	NC_000023.10(NM_004006.3):c.6438+18195_7309+17004del	395751
D18	E3-43del	NA		NC_000023.10:g.32245288_32897670del	NC_000023.10(NM_004006.3):c.94-29733_6291-10108del	652383
D19	E44del	NA		NC_000023.10:g.32202342_32245987del	NC_000023.10(NM_004006.3):c.6291-10806_6438+32692del	43646
D20	E5-7dup	NA		NC_000023.10:g.32793085_32853895dup	NC_000023.10(NM_004006.3):c.264+9005_649+34525dup	60811
D21	E45-47del	NA		NC_000023.10:g.31904391_32136884del	NC_000023.10(NM_004006.3):c.6438+98149_6913-10901del	232494
D22	E45-47del	NA		NC_000023.10:g.31946328_32014654del	NC_000023.10(NM_004006.3):c.6439-28023_6912+1385del	68327
D23	E5-21dup	NA		NC_000023.10:g.32495281_32849853dup	NC_000023.10(NM_004006.3):c.265-8348_2804-4854dup	354573
D24	E64-74dup	NA		NC_000023.10:g.31167884_31259186dup	NC_000023.10(NM_004006.3):c.9287-17948_10554-2249dup	91303
D25	E45-48del	NA		NC_000023.10:g.31857411_32056908del	NC_000023.10(NM_004006.3):c.6439-70277_7099-2475del	199498
D26	E3-7del	NA		NC_000023.10:g.32815333_32882977del	NC_000023.10(NM_004006.3):c.94-15039_649+12278del	67645
D27	E48-50dup	NA		NC_000023.10:g.31819797_31935097dup	NC_000023.10(NM_004006.3):c.6912+12616_7309+18295dup	115301
D28	E45-53del	NA		NC_000023.10:g.31679368_32078535del	NC_000023.10(NM_004006.3):c.6439-91903_7873-3106del	399168
D29	E45-48del	NA		NC_000023.10:g.31882245_32077761del	NC_000023.10(NM_004006.3):c.6439-91128_7098+11062del	195517
D30	E45-54dup	NA		NC_000023.10:g.31649309_32133995dup	NC_000023.10(NM_004006.3):c.6438+101039_8028-3329dup	484687
D31	E45-54del	NA		NC_000023.10:g.31674331_32008303del	NC_000023.10(NM_004006.3):c.6439-21671_8027+1777del	333973
D32	E45-51del	NA		NC_000023.10:g.31775072_32152332del	NC_000023.10(NM_004006.3):c.6438+82703_7542+17007del	377261
D33	E56dup	NA		NC_000023.10:g.31515773_31528507dup	NC_000023.10(NM_004006.3):c.8218-2937_8391-712dup	12735
D34	E48del; E53-55dup	NA		NC_000023.10:g.31538505_31708160dup; NC_000023.10:g.31885568_31916144del	NC_000023.10(NM_004006.3):c.7661-10456_8218-12934dup; NC_000023.10(NM_004006.3):c.6913-22654_7098+7737del	169656; 30577
D35	E45-52del	NA		NC_000023.10:g.31708660_32057768del	NC_000023.10(NM_004006.3):c.6439-71134_7661-10954del	349109
D36	E8-34dup	NA		NC_000023.10:g.32392343_32816452dup	NC_000023.10(NM_004006.3):c.649+11160_4845+6286dup	424110
D37	E3-7del	NA		NC_000023.10:g.32800145_32993496del	NC_000023.10(NM_004006.3):c.93+44761_649+27466del	193352
D38	E45-54del	NA		NC_000023.10:g.31647639_31996568del	NC_000023.10(NM_004006.3):c.6439-9937_8028-1660del	348930
D39	E3-7del	NA		NC_000023.10:g.32822282_33001227del	NC_000023.10(NM_004006.3):c.93+37029_649+5328del	178946
D40	E45-48del; E51-52 del	NA		NC_000023.10:g.31736622_31819661del; NC_000023.10:g.31877950_32011721del	NC_000023.10(NM_004006.3):c.7309+18434_7660+11129del; NC_000023.10(NM_004006.3):c.6439-25090_7098+15355del	83040; 133772
D41	None	NM_004006:exon27:c.3633delA(p.Ala1212ArgfsTer3)	DMD_NGS_panel	NC_000023.10:g.32466727del	NC_000023.10(NM_004006.3):c.3633del	1
D42	None	NM_004006:exon27:c.3633delA(p.Ala1212ArgfsTer3), Het	Sanger	NC_000023.10:g.32466727del	NC_000023.10(NM_004006.3):c.3633del	1
D43	None	NM_004006:exon54:c.7992_7993delGA(p.Asn2665TyrfsTer10)	DMD_NGS_panel	NC_000023.10:g.31676144_31676145del	NC_000023.10(NM_004006.3):c.7992_7993del	2
D44	None	NM_004006:exon23:c.2974C>T(p.Gln992Ter)	DMD_NGS_panel	NC_000023.10:g.32486803G>A	NC_000023.10(NM_004006.3):c.2974C>T	0
D45	None	NM_004006:exon70:c.10171C>T(p.Arg3391Ter)	DMD_NGS_panel	NC_000023.10:g.31196838G>A	NC_000023.10(NM_004006.3):c.10171C>T	0
D46	None	NM_004006:exon7:c.648A>G(p.Glu216Glu)_splicing	DMD_NGS_panel	NC_000023.10:g.32827611T>C	NC_000023.10(NM_004006.3):c.648A>G	0
D47	None	NM_004006:intron2:c.94-2A>G_splicing (Pathogenic)	DMD_NGS_panel	NC_000023.10:g.32867939T>C	NC_000023.10(NM_004006.3):c.94-2A>G	0
D48	None	NM_004006:exon74:c.10453dupC(p.Leu3485ProfsTer6)	DMD_NGS_panel	NC_000023.10:g.31187665dup	NC_000023.10(NM_004006.3):c.10453dup	1
D49	E45del	NA		NC_000023.10:g.31969126_32190455del	NC_000023.10(NM_004006.3):c.6438+44580_6614+17332del	221330
D50	E45del	NA		NC_000023.10:g.31976565_32077092del	NC_000023.10(NM_004006.3):c.6439-90461_6614+9891del	100528
D51	E45-49del	NA		NC_000023.10:g.31846774_32083797del	NC_000023.10(NM_004006.3):c.6439-97166_7200+8061del	237024
D53	E10-E43dup	NA		NC_000023.10:g.32279275_32686642dup	NC_000023.10(NM_004006.3):c.961-23373_6290+26371dup	407368
D54	E51del; E64-79dup (Het)	NA		NC_000023.10:g.30866278_31256392dup; NC_000023.10:g.30866278_31766900inv; NC_000023.10:g.31766901_31804205del	NC_000023.10(NM_004006.3):c.9287-15154_*273758dup; NC_000023.10(NM_004006.3):c.7543-19035_*273758inv; NC_000023.10(NM_004006.3):c.7310-11896_7543-19036del	390115; 900623; 37304
D55	E35-62dup	NA		NC_000023.10:g.31315354_32394443dup	NC_000023.10(NM_004006.3):c.4845+4186_9224+26363dup	1079090
D57	E45-52dup	NA		NC_000023.10:g.31735000_32128105dup	NC_000023.10(NM_004006.3):c.6438+106928_7660+12748dup	393106
D58	E8-9dup	NA		NC_000023.10:g.32699027_32729182dup	NC_000023.10(NM_004006.3):c.650-11772_960+16960dup	30156
D59	E51del; E64-79dup	NA		NC_000023.10:g.30866278_31256392dup; NC_000023.10:g.30866278_31766900inv; NC_000023.10:g.31766901_31804205del	NC_000023.10(NM_004006.3):c.9287-15154_*273758dup; NC_000023.10(NM_004006.3):c.7543-19035_*273758inv; NC_000023.10(NM_004006.3):c.7310-11896_7543-19036del	390115; 900623; 37304
D60	E45-54dup	NA		NC_000023.10:g.31649308_32133995dup	NC_000023.10(NM_004006.3):c.6438+101038_8028-3329dup	484688
D61	E49-50dup	NA		NC_000023.10:g.31804509_31885783dup	NC_000023.10(NM_004006.3):c.7098+7523_7310-12199dup	81275
D62	E8-13dup	NA		NC_000023.10:g.32599974_32816991dup	NC_000023.10(NM_004006.3):c.649+10619_1603-8011dup	217018
D63	E45-50dup	NA		NC_000023.10:g.31807434_32142068dup	NC_000023.10(NM_004006.3):c.6438+92965_7310-15125dup	334635
D64	E3-11dup	NA		NC_000023.10:g.32635518_32917993dup	NC_000023.10(NM_004006.3):c.94-50056_1332-2948dup	282476
D65	E52-71dup	NA		NC_000023.10:g.31196039_31753456dup	NC_000023.10(NM_004006.3):c.7543-5590_10262+11dup	557418
D66	E8-25dup	NA		NC_000023.10:g.32474667_32776936dup	NC_000023.10(NM_004006.3):c.649+50674_3433-1718dup	302270
D68	E19-63dup	NA		NC_000023.10:g.31268008_32528569dup	NC_000023.10(NM_004006.3):c.2292+7556_9286+11064dup	1260562
D69	E24-29dup	NA		NC_000023.10:g.32433704_32483804dup	NC_000023.10(NM_004006.3):c.3163-988_4072-3674dup	50101
D70	E44dup	NA		NC_000023.10:g.32226832_32268087dup	NC_000023.10(NM_004006.3):c.6291-32907_6438+8201dup	41256
D71	E44dup	NA		NC_000023.10:g.32226831_32268087dup	NC_000023.10(NM_004006.3):c.6291-32907_6438+8202dup	41257
D72	E22-44dup	NA		NC_000023.10:g.32118379_32493607dup	NC_000023.10(NM_004006.3):c.2804-3181_6438+116654dup	375229
D73	E20-E41dup	NA		NC_000023.10:g.32351055_32517919dup	NC_000023.10(NM_004006.3):c.2380+1953_5922+9162dup	166865
D74	E48-52dup	NA		NC_000023.10:g.31745471_31912034dup	NC_000023.10(NM_004006.3):c.6913-18544_7660+2277dup	166564
D75	E2dup	NA		NC_000023.10:g.32949114_33181299dup	NC_000023.10(NM_004006.3):c.31+48100_94-81177dup	232186
D76	E10-11dup (Het)	NA		NC_000023.10:g.32648266_32684201dup	NC_000023.10(NM_004006.3):c.961-20932_1331+13983dup	35936
D77	E43-E51dup (Het)	NA		NC_000023.10:g.31770642_32311095dup	NC_000023.10(NM_004006.3):c.6118-5277_7542+21435dup	540454
D78	E30-43dup	NA		NC_000023.10:g.32235128_32266641dup; NC_000023.10:g.32235128_32453034inv; NC_000023.10:g.32266659_32453034dup	NC_000023.10(NM_004006.3):c.6291-31461_6343dup; NC_000023.10(NM_004006.3):c.4071+3324_6343inv; NC_000023.10(NM_004006.3):c.4071+3325_6291-31478dup	31514; 217907; 186375
D79	E44dup	NA		NC_000023.10:g.32228403_32260671dup	NC_000023.10(NM_004006.3):c.6291-25491_6438+6630dup	32269
D80	E57-63dup	NA		NC_000023.10:g.31266251_31524195dup	NC_000023.10(NM_004006.3):c.8390+1203_9286+12821dup	257945
D81	E34-43dup (Het)	NA		NC_000023.10:g.32304078_32399819dup	NC_000023.10(NM_004006.3):c.4675-1021_6290+1569dup	95742
D82	None	NM_004006:intron32:c.4518+2T>C_splicing (Pathogenic)	DMD_NGS_panel	NC_000023.10:g.32407616A>G	NC_000023.10(NM_004006.3):c.4518+2T>C	0
D83	None	NM_004006:intron32:c.4518+2T>C_splicing, Het (Pathogenic)	DMD_NGS_panel	NC_000023.10:g.32407616A>G	NC_000023.10(NM_004006.3):c.4518+2T>C	0
D84	E54-59del & E61_75del	NA		NC_000023.10:g.31164884_31396554del; NC_000023.10:g.31396556_31482449inv; NC_000023.10:g.31482452_31692080del	NC_000023.10(NM_004006.3):c.9085-29802_10798-352del; NC_000023.10(NM_004006.3):c.8937+13774_9085-29805inv; NC_000023.10(NM_004006.3):c.7872+5413_8937+13772del	231671; 85898; 209629
D85	E54-59del; E61_75del (Het)	NA		NC_000023.10:g.31164884_31396554del (Het); NC_000023.10:g.31396556_31482449inv (Het); NC_000023.10:g.31482452_31692080del (Het)	NC_000023.10(NM_004006.3):c.9085-29802_10798-352del (Het); NC_000023.10(NM_004006.3):c.8937+13774_9085-29805inv (Het); NC_000023.10(NM_004006.3):c.7872+5413_8937+13772del (Het)	231671; 85898; 209629
D86	NA	NA		NC_000023.10:g.31164884_31396554del (Het); NC_000023.10:g.31396556_31482449inv (Het); NC_000023.10:g.31482452_31692080del (Het)	NC_000023.10(NM_004006.3):c.9085-29802_10798-352del (Het); NC_000023.10(NM_004006.3):c.8937+13774_9085-29805inv (Het); NC_000023.10(NM_004006.3):c.7872+5413_8937+13772del (Het)	231671; 85898; 209629
D87	Dp427C-2del; E26-42del	NA		NC_000023.10:g.32322833_32473288del; NC_000023.10:g.33017387_33960960del	NC_000023.10(NM_004006.3):c.3433-337_6117+5368del; NC_000023.10(NM_004006.3):c.-731531_93+20869del	150456; 943574
D88	NA	NA		NC_000023.10:g.32322833_32473288del; NC_000023.10:g.33017387_33960960del	NC_000023.10(NM_004006.3):c.3433-337_6117+5368del; NC_000023.10(NM_004006.3):c.-731531_93+20869del	150454; 943574
D89	E2dup; E45-49dup	NA		NC_000023.10:g.31849725_32161440dup; NC_000023.10:g.31849725_33148131inv; NC_000023.10:g.32904520_33148131dup	NC_000023.10(NM_004006.3):c.6438+73593_7200+5110dup; NC_000023.10(NM_004006.3):c.31+81268_7200+5110inv; NC_000023.10(NM_004006.3):c.31+81268_94-36583dup	311716; 1298407; 243612
D89_1	NA	NA		Normal	Normal	0
D89_2	NA	NA		Normal	Normal	0
D90	E2dup; E45-49dup (Het)	NA		NC_000023.10:g.31849725_32161440dup; NC_000023.10:g.31849725_33148131inv; NC_000023.10:g.32904520_33148131dup	NC_000023.10(NM_004006.3):c.6438+73593_7200+5110dup; NC_000023.10(NM_004006.3):c.31+81268_7200+5110inv; NC_000023.10(NM_004006.3):c.31+81268_94-36583dup	311716; 1298407; 243612
D91	None	NM_004006:exon66:c.9568C>T:p.Arg3190Ter	DMD_NGS_panel	NC_000023.10:g.31224780G>A	NC_000023.10(NM_004006.3):c.9568C>T	0
D92	None	NM_004006:exon57:c.8464C>T:p.Gln2822Ter	DMD_NGS_panel	NC_000023.10:g.31514988G>A	NC_000023.10(NM_004006.3):c.8464C>T	0
D93	None	NM_004006:exon11:c.1321A>T:p.Lys441Ter	DMD_NGS_panel	NC_000023.10:g.32662259T>A	NC_000023.10(NM_004006.3):c.1321A>T	0
D94	None	NM_004006:exon35:c.4996C>T:p.Arg1666Ter	DMD_NGS_panel	NC_000023.10:g.32383166G>A	NC_000023.10(NM_004006.3):c.4996C>T	0
D95	None	NM_004006:exon2:c.82C>T:p.Gln28Ter	DMD_NGS_panel	NC_000023.10:g.33038267G>A	NC_000023.10(NM_004006.3):c.82C>T	0
D96	None	NM_004006:exon2:c.82C>T:p.Gln28Ter, Het	DMD_NGS_panel	NC_000023.10:g.33038267G>A (Het)	NC_000023.10(NM_004006.3):c.82C>T (Het)	0
D97	NA	NA		NC_000023.10:g.33038267G>A	NC_000023.10(NM_004006.3):c.82C>T	0
D98	None	NM_004006:exon26:c.3457A>T:p.Lys1153Ter	DMD_NGS_panel	NC_000023.10:g.32472925T>A	NC_000023.10(NM_004006.3):c.3457A>T	0
D99	None	NM_004006:exon26:c.3457A>T:p.Lys1153Ter, Het	DMD_NGS_panel	NC_000023.10:g.32472925T>A (Het)	NC_000023.10(NM_004006.3):c.3457A>T (Het)	0
D101	NA	NA		Normal	Normal	0
D102	None	NM_004006:exon9:c.883C>T:p.Arg295Ter	DMD_NGS_panel	NC_000023.10:g.32716064G>A	NC_000023.10(NM_004006.3):c.883C>T	0
D104	None	NM_004006:exon67:c.9739C>T:p.Gln3247Ter	DMD_NGS_panel	NC_000023.10:g.31222146G>A	NC_000023.10(NM_004006.3):c.9739C>T	0
D105	NA	None		NC_000023.10:g.32499784T>C	NC_000023.10(NM_004006.3):c.2803+3252A>G	0
D106	None	NM_004006:intron62:c.9224+3_+6delTTCA_splicing	DMD_NGS_panel	NC_000023.10:g.31341713_31341716del	NC_000023.10(NM_004006.3):c.9224+3_9224+6del	4
D106_1	NA	NA		NC_000023.10:g.31341713_31341716del	NC_000023.10(NM_004006.3):c.9224+3_9224+6del	4
D107	None	NM_004006:intron62:c.9224+3_+6delTTCA_splicing, Het	DMD_NGS_panel	NC_000023.10:g.31341713_31341716del	NC_000023.10(NM_004006.3):c.9224+3_9224+6del	3
D108	NA	NA		NC_000023.10:g.31341713_31341716del	NC_000023.10(NM_004006.3):c.9224+3_9224+6del	4
D111	None	NM_004006:exon13:c.1533_1536del:p.Thr511fs	DMD_NGS_panel	NC_000023.10:g.32613945_32613948del	NC_000023.10(NM_004006.3):c.1533_1536del	4
D112	None	NM_004006:exon32:c.4350dupA:p.Leu1451IlefsTer25	DMD_NGS_panel	NC_000023.10:g.32407791dup	NC_000023.10(NM_004006.3):c.4350dup	1
D113	None	NM_004006:exon32:c.4350dupA:p.Leu1451Ile fsTer25, Het	DMD_NGS_panel	NC_000023.10:g.32407791dup	NC_000023.10(NM_004006.3):c.4350dup	1
D116	None	None		NC_000023.10:g.31881062_31892406del	NC_000023.10(NM_004006.3):c.7098+899_7098+12243del	11345
D117	None	NM_004006:intron19:c.2381-1G>A_splicing (Pathogenic)	DMD_NGS_panel	NC_000023.10:g.32509636C>T	NC_000023.10(NM_004006.3):c.2381-1G>A	0
D118	None	NM_004006:intron19:c.2381-1G>A_splicing, Het (Pathogenic)	DMD_NGS_panel	NC_000023.10:g.32509636C>T	NC_000023.10(NM_004006.3):c.2381-1G>A	0
D119	NA	NA		Normal	Normal	0
D120	None	NM_004006:exon19:c.2330T>C:p.Leu777Pro_nonsynonymous SNV	DMD_NGS_panel	NC_000023.10:g.32519922A>G	NC_000023.10(NM_004006.3):c.2330T>C	0
D121	None	NM_004006:exon19:c.2330T>C:p.Leu777Pro_nonsynonymous SNV, Het	DMD_NGS_panel	NC_000023.10:g.32519922A>G	NC_000023.10(NM_004006.3):c.2330T>C	0
D122	E48-50del	NA		NC_000023.10:g.31803420_31912937del	NC_000023.10(NM_004006.3):c.6913-19447_7310-11111del	109518
D123	None	NM_004006:intron41:c.5922+4A>T_splicing (Likely pathogenic)	DMD_NGS_panel	NC_000023.10:g.32360213T>A	NC_000023.10(NM_004006.3):c.5922+4A>T	0
D124	None	NM_004006:intron41:c.5922+4A>T_splicing, Het (Likely pathogenic)	DMD_NGS_panel	NC_000023.10:g.32360213T>A	NC_000023.10(NM_004006.3):c.5922+4A>T	0
D125	None	NM_004006:exon55:c.8197G>T:p.Glu2733Ter	DMD_NGS_panel	NC_000023.10:g.31645810C>A	NC_000023.10(NM_004006.3):c.8197G>T	0
D126	None	NM_004006:exon55:c.8197G>T:p.Glu2733Ter, Het	DMD_NGS_panel	NC_000023.10:g.31645810C>A	NC_000023.10(NM_004006.3):c.8197G>T	0
D127	Uncertain	Uncertain	MLPA + Sanger	NC_000023.10:g.32521926_40387205del; NC_000023.10:g.32119087_40772185dup; NC_000023.10:g.32366567G>A	NC_000023.10(NM_004006.3):c.-7157775_2293-1966del; NC_000023.10(NM_004006.3):c.-7542755_6438+115947dup; NC_000023.10(NM_004006.3):c.5404C>T	7865280; 8653099
D128	Uncertain	Uncertain	MLPA + Sanger	NC_000023.10:g.32521926_40387205del; NC_000023.10:g.32119087_40772185dup; NC_000023.10:g.32366567G>A	NC_000023.10(NM_004006.3):c.-7157775_2293-1966del; NC_000023.10(NM_004006.3):c.-7542755_6438+115947dup; NC_000023.10(NM_004006.3):c.5404C>T	7865280; 8653099
D129	NA	None	WES	NC_000023.10:g.31367432G>A	NC_000023.10(NM_004006.3):c.9085-681C>T	0
D130	NA	None	WGS	NC_000023.10:g.31676920A>C	NC_000023.10(NM_004006.3):c.7873-659T>G	0
D131	NA	None	WES	NC_000023.10:g.31891491C>A	NC_000023.10(NM_004006.3):c.7098+1814G>T	0
D132	NA	None	WES	NC_000023.10:g.31891491C>A	NC_000023.10(NM_004006.3):c.7098+1814G>T	0
D133	NA	None	WES	NC_000022.10:g.1_37909829delins[NC_000023.10:g.1_33085040]; NC_000023.10:g.1_33085051delins[NC_000022.10:g.1_37909760]	NC_000022.10(NM_014550.4):c.699+2151_*37887196delins[NC_000023.10(NM_004006.3):c.32-46723_*31140035]; NC_000023.10(NM_004006.3):c.32-46734_*31140035delins[NC_000022.10(NM_014550.4):c.699+2220_*37887196]	13394796; 33085040
D134	None	None	DMD_NGS_panel	NC_000005.9:g.1_140663979delins[NC_000023.10:g.1_32953142]; NC_000023.10:g.1_32953139delins[NC_000005.9:g.1_140663975]	NC_000005.9:g.1_140663979delins[NC_000023.10(NM_004006.3):c.93+85114_*31140035]; NC_000023.10(NM_004006.3):c.93+85117_*31140035delins[NC_000005.9:g.1_140663975]	40251284; 32953139
D135	None	None	DMD_NGS_panel + MLPA	NC_000023.10:g.33077035_33127081dup; NC_000023.10:g.33077033_33166191inv; NC_000023.10:g.33128480_33166191dup	NC_000023.10(NM_004006.3):c.32-88761_32-38715dup; NC_000023.10(NM_004006.3):c.31+63208_32-38716inv; NC_000023.10(NM_004006.3):c.31+63208_32-90163dup	50047; 89159; 37712
Uncertain: Variation could be detected but the accuracy is uncertain.
NA: The detection method is NOT used for the subject
None: No variant was detected.
Bold-type ID means previously unsolved.
The variants were described in accordance with HGVS nomenclature and verified using the Mutalyzer program (version: 3.0.5; https://mutalyzer.nl/).
