# Supplementary material for: Uncovering the true features of dystrophin gene rearrangement and improving the molecular diagnosis of Duchenne and Becker muscular dystrophies
Source: iScience. 2023 Oct 30;26(12):108365. doi: 10.1016/j.isci.2023.108365 (PMC10690541; doi:10.1016/j.isci.2023.108365)
Supplement: Table S4. Software used for sequencing data analysis, related to Figure 3 [file mmc5.xlsx]

## Sheet: Sheet1
Table S4. The software used for sequencing data analysis. Related to Figure 3.
Steps	ONT	PB Sequel II
Basecalling	Guppy (high acc)	-
CCS	-	ccs (v4.2.0-1-g450908e4)
Demultiplex	Nanoplexer (0.1)	lima (v1.11.0-1-gec618c9) + bam2fastq (1.3.0)
Mapping	minimap2 (2.17-r941)	minimap2 (2.17-r941)
Stats	mosdepth (0.2.9)	mosdepth (0.2.9)
SV	sniffles (1.0.12)	sniffles (1.0.12)
SNV	pepper_deepvariant (0.10.0)	deepvariant (0.10.0)
	clair (2.1.0)	clair (2.1.0)
Annotation	Annovar (2017-07-17 01:17:05 -0400)	Annovar (2017-07-17 01:17:05 -0400)
	AnnotSV(version 2.1)	AnnotSV(version 2.1)
	spliceAI (1.3)	spliceAI (1.3)
