# Supplementary material for: Uncovering the true features of dystrophin gene rearrangement and improving the molecular diagnosis of Duchenne and Becker muscular dystrophies
Source: iScience. 2023 Oct 30;26(12):108365. doi: 10.1016/j.isci.2023.108365 (PMC10690541; doi:10.1016/j.isci.2023.108365)
Supplement: Table S5. Primers used for breakpoints validation, related to Table 2 [file mmc6.xlsx]

## Sheet: Sheet1
Table S5. Primers used for breakpoints validation. Related to Table 2.
Subject ID	Forward primer	Reverse primer	Product length
D54-59-SV2	TATGCTGCATTTGGGAGTTG	GGCCTTAATAAATATCCATGCTG	583
D54-59-SV3	TGGAAATGAGCCTGTTGATG	ATTTTCCACTGGGCCTTAAT	804
D78-SV2	CTGCCAGTCCTTCATGGTTT	TCATTTTGTTTCTTCAGCCTCTC	685
D78-SV3	GAAAGAAAATGCCAATAGTCCAA	CAGCATATTTAAGAGCAATGCCTA	700
D84-85-SV1	CTGGGGCTAAGTCATCCAAA	ACCCGAGACTCTTGAGGAAT	688
D84-85-SV2	ccatagtgaaggaggcaagc	ATCTGTGGAAGGATCGATGG	597
D89-90-SV2	TCTCTGGATTTGCATACACTGTT	CTGCATCCAAATTACAGAAGAAC	597
D89-90-SV3	TCCATGCCAATAACACCAGA	GCTTCCAGCGCATGAAATTA	750
D133-SV1	AGGCAGATGACCTGCAGACT	GAGGATAGATGATGCCCATTT	580
D133-SV2	caatgtcCTGGGATTGAAGG	TCTGTTCAGAACCACGCACT	598
D134-SV1	TGGTAGAGGCCTTCTATTGGA	aagcctgGGTGACAGAGAAA	838
D134-SV2	AGATGGAGGAGCAGGGACTT	GAGAGGGAGGGAAGGACATT	1079
D135-SV2	tgggccCAGAATAACACATT	GGATGTTCTTGGCTTTTGGT	837
D135-SV3	GGTTACATCTGGTGGGCAAT	TGTGATGTGATAAGGGCAGTG	813
